# Supplementary material for: PFKP is transcriptionally repressed by BRCA1/ZBRK1 and predicts prognosis in breast cancer
Source: PLoS One. 2020 May 29;15(5):e0233750. doi: 10.1371/journal.pone.0233750 (PMC7259711; doi:10.1371/journal.pone.0233750)
Supplement: S1 Table — Detail information of 160 breast cancer samples and 10 adjacent normal tissues analyzed in the article. (XLSX) [file pone.0233750.s001.xlsx]

## Sheet: Table S1
Supplementary Table S1 The clinicopathological characteristics of 160 breast cancer samples and 10 adjacent normal tissues
ID	Tissue Types	Gender	Age	Surgery Date	Vital status	Survival time	Grade	Location (0,right;1,left)	T_stage	N_stage	Lymph node metastasis	AJCC_stage	ER_status	PR_status	HER2	HER2 amplification (FISH)	PFKP level	p53-C level	p53-N Level	EGFR-C level	EGFR-M level	ki67-N level
J07A0929	Tumor	Female	48	2001-01-03	0	150	2	right	T2	0	NO	2	Positive	Positive	Positive	NO	Low	Low	Low	Low	Low	Low
J07A0930	Tumor	Female	60	2001-01-11	0	150	2	right	T2	0	NO	2	Positive	Negative	Negative	NO	Low	Low	Low	Low	Low	Low
J07A0931	Tumor	Female	45	2001-01-12	0	150	2	left	T2	0	NO	2	Positive	Positive	Positive	NA	Low	High	High	Low	Low	High
J07A0933	Tumor	Female	47	2001-02-08	1	32	2	right	T3	2	YES	3	Positive	Positive	Negative	NO	High	Low	Low	Low	Low	Low
J07A0934	Tumor	Female	37	2001-02-28	0	149	2	left	T2	0	NO	2	Positive	Positive	Negative	NO	High	Low	High	Low	Low	Low
J07A0935	Tumor	Female	54	2001-03-13	0	148	2	right	T3	1	NO	3	Negative	Negative	Negative	NO	High	Low	Low	Low	High	Low
J07A0936	Tumor	Female	72	2001-03-14	0	148	2	right	T2	0	NO	2	Positive	Negative	Negative	NO	Low	Low	Low	Low	Low	Low
J07A0937	Tumor	Female	31	2001-04-05	1	147	2	right	T2	0	NO	2	Positive	Positive	Negative	NO	Low	Low	Low	Low	Low	Low
J07A0938	Tumor	Female	83	2001-04-06	1	145	1	right	T1	NA	NA	NA	Positive	Positive	Negative	NO	Low	Low	Low	Low	Low	Low
J07A0939	Tumor	Female	50	2001-04-16	0	147	2	right	T3	3	YES	3	Negative	Negative	Positive	NA	Low	Low	Low	Low	Low	Low
J07A0940	Tumor	Female	57	2001-04-24	0	147	2	left	T2	2	YES	3	Positive	Positive	Negative	NO	Low	Low	Low	Low	Low	Low
J07A0941	Tumor	Female	52	2001-04-26	0	147	1	left	T2	1	NO	2	Positive	Positive	Negative	NO	Low	Low	Low	Low	Low	Low
J07A0942	Tumor	Female	76	2001-05-17	1	33	2	right	T2	0	NO	2	Negative	NA	Positive	NO	Low	Low	Low	Low	Low	Low
J07A0943	Tumor	Female	63	2001-05-18	0	146	2	right	T1	0	NO	1	Positive	Positive	Negative	NO	Low	Low	Low	Low	Low	Low
J07A0944	Tumor	Female	49	2001-06-04	0	145	2	left	T2	0	NO	2	Negative	NA	Negative	NO	Low	Low	Low	High	Low	Low
J07A0945	Tumor	Female	82	2001-06-06	1	54	2	right	T2	0	NO	2	Negative	Negative	Positive	NO	Low	Low	High	Low	Low	Low
J07A0946	Tumor	Female	48	2001-06-06	0	145	1	left	T3	2	YES	3	Negative	NA	Negative	NA	Low	Low	Low	Low	Low	Low
J07A0947	Tumor	Female	37	2001-06-12	1	93	3	left	T2	0	NO	2	Negative	Negative	Negative	NO	High	Low	High	Low	High	Low
J07A0951	Tumor	Female	34	2001-06-21	0	145	2	right	T1	0	NO	1	Positive	Positive	Negative	NO	Low	Low	Low	Low	Low	Low
J07A0952	Tumor	Female	73	2001-06-22	1	114	3	right	T2	2	YES	3	Positive	Positive	Negative	NO	Low	Low	Low	Low	Low	Low
J07A0954	Tumor	Female	59	2001-06-29	0	145	2	left	T1	0	NO	1	Negative	Negative	Positive	NA	Low	Low	Low	Low	Low	Low
J07A0956	Tumor	Female	54	2001-07-25	1	97	2	right	T2	0	NO	2	Negative	Negative	Negative	NO	High	Low	High	Low	Low	Low
J07A0957	Tumor	Female	56	2001-07-31	0	144	2	left	T2	0	NO	2	Positive	Positive	Negative	NA	Low	Low	Low	Low	Low	Low
J07A0958	Tumor	Female	82	2001-08-06	0	143	2	left	T1	NA	NA	NA	Positive	Positive	Negative	NO	Low	Low	Low	Low	Low	Low
J07A0960	Tumor	Female	72	2001-08-10	0	143	2	right	T2	2	YES	3	Negative	Negative	Positive	NA	High	Low	Low	Low	Low	Low
J07A0962	Tumor	Female	63	2001-08-17	0	143	2	right	T2	1	NO	2	Negative	Negative	Positive	NA	Low	Low	Low	Low	Low	Low
J07A0963	Tumor	Female	51	2001-08-21	1	18	2	right	T1	2	YES	3	Negative	Negative	Negative	NO	High	Low	Low	High	High	Low
J07A0964	Tumor	Female	44	2001-08-23	1	17	2	right	T3	1	NO	3	Negative	Negative	Positive	NA	High	Low	Low	High	Low	Low
J07A0965	Tumor	Female	67	2001-08-23	0	143	2	right	T1	0	NO	1	Positive	Positive	Negative	NO	Low	Low	Low	Low	Low	Low
J07A0966	Tumor	Female	48	2001-08-27	1	11	2	right	T2	3	YES	3	Negative	Negative	Negative	NO	Low	Low	Low	Low	Low	Low
J07A0967	Tumor	Female	47	2001-09-04	1	95	1	right	T1	0	NO	1	Positive	Positive	Positive	YES	High	Low	Low	Low	Low	Low
J07A0968	Tumor	Female	68	2001-09-14	1	82	1	left	T1	1	NO	2	Negative	Negative	Negative	NO	High	High	High	High	Low	Low
J07A0969	Tumor	Female	52	2001-09-17	0	142	2	left	T2	0	NO	2	Positive	Negative	Negative	NA	Low	Low	Low	Low	Low	Low
J07A0970	Tumor	Female	55	2001-09-19	0	142	2	right	T2	2	YES	3	Positive	Negative	Negative	NO	Low	Low	Low	Low	Low	Low
J07A0973	Tumor	Female	76	2001-10-11	0	141	1	left	T3	NA	NA	NA	Positive	Positive	Negative	NO	Low	Low	Low	Low	Low	Low
J07A0974	Tumor	Female	72	2001-10-19	0	141	2	right	T1	1	NO	2	Positive	Positive	Negative	NO	Low	Low	Low	Low	Low	Low
J07A0975	Tumor	Female	45	2001-10-25	0	141	1	right	T2	0	NO	2	Positive	Positive	Negative	NO	Low	Low	Low	Low	Low	Low
J07A0976	Tumor	Female	44	2001-10-26	0	141	2	right	T2	0	NO	2	Positive	Positive	Negative	NO	Low	Low	Low	Low	Low	Low
J07A0977	Tumor	Female	77	2001-10-29	0	141	2	left	T2	2	YES	3	Positive	Positive	Negative	NO	Low	Low	High	Low	Low	Low
J07A0978	Tumor	Female	60	2001-10-30	0	141	2	right	T2	2	YES	3	Positive	Positive	Positive	NA	Low	Low	Low	Low	Low	Low
J07A0979	Tumor	Female	70	2001-11-05	1	39	2	left	T2	0	NO	2	Negative	Negative	Negative	NO	High	Low	Low	Low	High	Low
J07A0980	Tumor	Female	44	2001-11-05	0	140	2	left	T2	1	NO	2	Positive	Positive	Negative	NO	Low	Low	Low	Low	Low	Low
J07A0981	Tumor	Female	38	2001-11-29	0	140	2	right	T2	2	YES	3	Positive	Positive	Negative	NO	Low	Low	Low	Low	Low	Low
J07A0983	Tumor	Female	57	2001-12-14	0	139	2	left	T1	1	NO	2	Negative	Negative	Negative	NO	Low	Low	High	Low	High	Low
J07A0985	Tumor	Female	64	2002-01-08	0	138	2	left	T2	1	NO	2	Positive	Positive	Negative	NO	Low	Low	Low	Low	Low	Low
J07A0986	Tumor	Female	44	2002-01-15	0	138	2	right	T3	2	YES	3	Negative	Negative	Negative	NO	High	Low	High	High	High	Low
J07A0987	Tumor	Female	48	2002-01-25	1	32	1	right	T2	0	NO	2	Positive	Positive	Negative	NO	Low	Low	Low	Low	Low	Low
J07A0988	Tumor	Female	47	2002-01-25	0	138	1	left	T2	0	NO	2	Positive	Positive	Positive	NO	High	Low	Low	Low	Low	Low
J07A0989	Tumor	Female	47	2002-02-01	0	137	1	right	T1	1	NO	2	Positive	Positive	Negative	NO	Low	Low	Low	Low	Low	Low
J07A0990	Tumor	Female	33	2002-02-04	0	137	2	right	T3	3	YES	3	Positive	Positive	Negative	NO	Low	Low	Low	Low	Low	Low
J07A0991	Tumor	Female	46	2002-02-04	1	7	2	right	T2	2	YES	3	Positive	Negative	Positive	NA	Low	Low	Low	Low	High	Low
J07A0992	Tumor	Female	39	2002-02-19	0	137	1	left	T2	3	YES	3	Positive	Negative	Negative	NA	High	Low	Low	Low	Low	Low
J07A0993	Tumor	Female	46	2002-02-21	0	137	2	left	T2	0	NO	2	Negative	Negative	Positive	NA	Low	Low	Low	Low	Low	Low
J07A0994	Tumor	Female	40	2002-02-26	0	137	2	right	T1	2	YES	3	Positive	Positive	Negative	NA	Low	Low	Low	Low	Low	Low
J07A0995	Tumor	Female	44	2002-02-27	0	137	2	right	T2	1	NO	2	NA	NA	NA	NO	Low	Low	Low	Low	Low	Low
J07A0996	Tumor	Female	45	2002-02-28	1	83	2	right	NA	0	NO	NA	Positive	Negative	Negative	NO	Low	Low	Low	Low	Low	Low
J07A0997	Tumor	Female	61	2002-03-12	0	136	2	left	T2	0	NO	2	Positive	Positive	Negative	NA	Low	Low	Low	Low	Low	Low
J07A0998	Tumor	Female	61	2002-03-14	0	136	1	left	T1	1	NO	2	Positive	Positive	Negative	NO	Low	Low	Low	Low	Low	Low
J07A0999	Tumor	Female	48	2002-03-26	1	125	2	right	T2	2	YES	3	NA	Negative	Negative	NO	Low	Low	Low	Low	Low	Low
J07A1000	Tumor	Female	40	2002-04-11	1	23	1	right	T2	1	NO	2	Negative	Negative	Positive	NA	High	Low	High	High	Low	Low
J07A1001	Tumor	Female	62	2002-04-17	0	135	2	left	T2	1	NO	2	Negative	Negative	Negative	NO	Low	Low	Low	Low	Low	Low
J07A1003	Tumor	Female	36	2002-04-18	0	135	2	left	T1	2	YES	3	Positive	Positive	Negative	NO	Low	Low	High	Low	Low	Low
J07A1004	Tumor	Female	38	2002-04-19	0	135	2	left	T3	1	NO	3	Positive	Positive	Negative	NO	High	Low	Low	Low	Low	Low
J07A1006	Tumor	Female	73	2002-04-30	0	135	2	left	T2	1	NO	2	Negative	Negative	Negative	NA	High	Low	Low	High	Low	Low
J07A1007	Tumor	Female	45	2002-05-06	1	47	2	right	T1	1	NO	2	Negative	Negative	Negative	NA	Low	Low	Low	High	Low	Low
J07A1010	Tumor	Female	76	2002-05-10	1	77	2	right	T2	0	NO	2	Negative	Negative	Positive	NA	Low	Low	High	Low	Low	Low
J07A1011	Tumor	Female	47	2002-05-23	0	134	2	right	T2	1	NO	2	Positive	Negative	Negative	NO	Low	High	High	Low	Low	Low
J07A1012	Tumor	Female	61	2002-05-28	0	134	2	right	T2	1	NO	2	Positive	Positive	Negative	NO	Low	High	Low	High	Low	Low
J07A1013	Tumor	Female	78	2002-06-03	1	92	2	left	T2	0	NO	2	Positive	Negative	Negative	NO	Low	Low	Low	Low	Low	Low
J07A1014	Tumor	Female	55	2002-06-06	1	31	1	right	T2	1	NO	2	Positive	Positive	Negative	NO	Low	Low	Low	Low	Low	Low
J07A1017	Tumor	Female	66	2002-06-24	0	133	2	left	T2	0	NO	2	Positive	Negative	Negative	NO	Low	Low	Low	Low	Low	Low
J07A1018	Tumor	Female	52	2002-06-28	0	133	1	right	T2	1	NO	2	Positive	Positive	Negative	NO	Low	Low	Low	Low	Low	Low
J07A1019	Tumor	Female	48	2002-07-11	0	132	2	left	T2	0	NO	2	Positive	Negative	Negative	NO	Low	Low	High	High	Low	Low
J07A1020	Tumor	Female	41	2002-07-15	0	132	2	right	T1	0	NO	1	Positive	Positive	Negative	NO	Low	Low	Low	Low	Low	Low
J07A1021	Tumor	Female	51	2002-07-17	0	132	2	right	T2	0	NO	2	Positive	Negative	Negative	NA	High	Low	Low	Low	High	Low
J07A1022	Tumor	Female	45	2002-07-26	0	132	2	left	T2	0	NO	2	Positive	Positive	Negative	NO	Low	Low	Low	Low	Low	Low
J07A1023	Tumor	Female	75	2002-08-02	1	53	3	left	T2	2	YES	3	Positive	Positive	Negative	NO	High	Low	High	Low	Low	Low
J07A1024	Tumor	Female	47	2002-08-02	0	131	2	right	T2	0	NO	2	Positive	Negative	Negative	NO	Low	Low	Low	Low	Low	Low
J07A1026	Tumor	Female	56	2002-08-29	0	131	2	left	T2	1	NO	2	Positive	Positive	Negative	NO	Low	Low	Low	Low	Low	Low
J07A1028	Tumor	Female	74	2002-09-13	1	23	2	right	T3	2	YES	3	Positive	Positive	Negative	NO	Low	Low	High	Low	Low	Low
J07A1029	Tumor	Female	32	2002-09-16	0	130	2	left	T1	1	NO	2	Positive	Positive	Negative	NO	Low	Low	Low	Low	Low	Low
J07A1030	Tumor	Female	50	2002-09-17	0	130	2	left	T1	2	YES	3	Positive	Positive	Negative	NO	Low	Low	Low	High	Low	Low
J07A1031	Tumor	Female	72	2002-09-18	0	130	2	right	T2	1	NO	2	Positive	Negative	Positive	NA	Low	Low	Low	Low	Low	Low
J07A1032	Tumor	Female	36	2002-10-09	1	15	2	right	T2	3	YES	3	Negative	Negative	Positive	NA	High	Low	Low	Low	Low	Low
J07A1033	Tumor	Female	46	2002-10-15	0	129	1	left	T2	1	NO	2	Positive	Positive	Negative	NO	High	Low	Low	Low	Low	Low
J07A1034	Tumor	Female	54	2002-10-18	1	60	2	left	T2	0	NO	2	Positive	Positive	Negative	NO	Low	Low	Low	Low	Low	Low
J07A1036	Tumor	Female	63	2002-10-23	1	110	3	left	T2	1	NO	2	Positive	Positive	Negative	NO	Low	Low	Low	Low	Low	Low
J07A1037	Tumor	Female	54	2002-10-28	0	129	1	right	T1	1	NO	2	Positive	Positive	Negative	NO	Low	Low	High	Low	Low	Low
J07A1038	Tumor	Female	50	2002-11-04	0	128	2	right	T2	1	NO	2	Positive	Positive	Positive	NA	Low	Low	High	Low	Low	Low
J07A1039	Tumor	Female	40	2002-11-05	0	128	2	left	NA	2	YES	3	Positive	Negative	Positive	NO	Low	Low	Low	Low	Low	Low
J07A1040	Tumor	Female	53	2002-11-05	1	63	2	left	T2	2	YES	3	Positive	Positive	Positive	NO	High	Low	Low	Low	Low	Low
J07A1041	Tumor	Female	63	2002-11-07	1	35	2	left	T1	1	NO	2	Negative	Negative	Negative	NO	High	Low	Low	Low	Low	Low
J07A1042	Tumor	Female	32	2002-11-14	0	128	2	left	T2	1	NO	2	Positive	Positive	Negative	NO	Low	Low	Low	Low	Low	Low
J07A1043	Tumor	Female	37	2002-11-19	0	128	2	right	T1	3	YES	3	Positive	Negative	Negative	NO	High	Low	Low	Low	Low	Low
J07A1044	Tumor	Female	81	2002-11-19	0	128	2	right	T2	NA	NA	NA	Positive	Negative	Negative	NO	Low	Low	Low	Low	Low	Low
J07A1045	Tumor	Female	55	2002-11-19	0	128	2	right	T2	1	NO	2	Positive	Negative	Negative	NO	Low	Low	Low	Low	Low	Low
J07A1046	Tumor	Female	40	2002-11-22	1	44	2	right	T2	0	NO	2	Positive	Positive	Negative	NO	High	Low	Low	Low	Low	Low
J07A1047	Tumor	Female	29	2002-11-26	1	78	2	right	T2	2	YES	3	Negative	Positive	Negative	NO	Low	Low	Low	Low	Low	Low
J07A1049	Tumor	Female	32	2002-11-28	0	128	2	right	T2	1	NO	2	Positive	Positive	Positive	NO	Low	Low	High	Low	Low	Low
J07A1052	Tumor	Female	45	2002-12-02	0	127	2	right	T2	1	NO	2	Positive	Positive	Positive	NO	Low	Low	High	Low	Low	Low
J07A1053	Tumor	Female	31	2002-12-06	1	4	2	right	T3	2	YES	3	Negative	Negative	Negative	NO	High	Low	High	High	Low	High
J07A1054	Tumor	Female	66	2002-12-10	0	127	2	right	T2	0	NO	2	Positive	Positive	Negative	NO	Low	Low	Low	Low	Low	Low
J07A1055	Tumor	Female	54	2002-12-19	1	4	3	right	T2	2	YES	3	Positive	Negative	Negative	NO	Low	High	High	Low	Low	High
J07A1056	Tumor	Female	52	2002-12-26	0	127	2	right	T2	2	YES	3	Positive	Positive	Negative	NO	Low	Low	Low	Low	Low	Low
J07A1057	Tumor	Female	48	2003-01-24	0	126	2	left	T2	1	NO	2	Positive	Positive	Negative	NO	Low	Low	Low	Low	Low	Low
J07A1059	Tumor	Female	71	2003-03-13	1	62	2	left	T2	0	NO	2	Negative	Negative	Negative	NO	High	Low	Low	Low	Low	Low
J07A1060	Tumor	Female	49	2003-07-28	0	120	2	left	T2	0	NO	2	Negative	Negative	Positive	NA	High	Low	Low	Low	Low	Low
J07A1061	Tumor	Female	69	2003-07-31	0	120	2	right	T2	1	NO	2	Positive	Positive	Negative	NO	Low	Low	High	Low	Low	Low
J07A1062	Tumor	Female	46	2003-08-04	0	119	2	right	T1	1	NO	2	Negative	Negative	Positive	NA	Low	Low	Low	Low	Low	Low
J07A1063	Tumor	Female	49	2003-08-04	0	119	2	left	T2	0	NO	2	Negative	Negative	Negative	NO	Low	Low	High	High	High	Low
J07A1067	Tumor	Female	82	2003-09-03	1	2	2	right	T3	2	YES	3	Negative	Negative	Negative	NO	High	Low	High	High	High	Low
J07A1068	Tumor	Female	52	2003-09-03	1	110	2	left	T2	2	YES	3	Negative	Negative	Positive	NO	High	Low	Low	Low	Low	Low
J07A1070	Tumor	Female	44	2003-09-08	0	118	2	left	T2	2	YES	3	Positive	Negative	Positive	YES	Low	Low	Low	Low	Low	Low
J07A1072	Tumor	Female	57	2003-09-19	0	NA	2	left	T2	0	NO	2	Positive	Positive	Negative	NO	High	Low	Low	Low	Low	Low
J07A1073	Tumor	Female	51	2003-09-22	0	118	2	left	T2	0	NO	2	Positive	Positive	Positive	NO	Low	Low	Low	Low	Low	Low
J07A1074	Tumor	Female	43	2003-10-20	0	117	2	right	T3	2	YES	3	Negative	Negative	Negative	YES	High	High	High	Low	Low	Low
J07A1075	Tumor	Female	67	2003-10-24	0	117	2	right	T2	1	NO	2	Positive	Positive	Positive	YES	Low	Low	High	Low	Low	Low
J07A1076	Tumor	Female	37	2003-11-12	1	85	3	right	T1	0	NO	1	Negative	Negative	Negative	NO	Low	High	High	High	High	High
J07A1077	Tumor	Female	51	2003-11-19	0	116	1	right	T1	1	NO	2	Negative	Negative	Positive	NA	Low	Low	High	Low	Low	Low
J07A1079	Tumor	Female	49	2003-11-27	0	116	2	right	T2	0	NO	2	Positive	Positive	Negative	NO	High	Low	Low	Low	Low	Low
J07A1081	Tumor	Female	51	2003-12-02	0	115	2	left	T2	0	NO	2	Positive	Positive	Negative	NO	Low	Low	Low	Low	Low	Low
J07A1082	Tumor	Female	39	2003-12-15	0	115	2	left	T2	0	NO	2	NA	Positive	NA	NO	Low	Low	Low	Low	Low	Low
J07A1084	Tumor	Female	64	2003-12-25	1	68	2	right	T2	0	NO	2	Negative	Negative	Positive	NA	High	Low	Low	High	High	Low
J07A1085	Tumor	Female	52	2003-12-30	1	61	2	left	T2	3	YES	3	Positive	Negative	Positive	NA	High	Low	Low	Low	Low	Low
J07A1087	Tumor	Female	68	2003-12-30	0	115	2	right	T2	1	NO	2	Negative	Negative	Negative	NO	High	Low	High	High	High	Low
J07A1088	Tumor	Female	39	2004-01-15	0	114	2	left	T2	2	YES	3	Negative	Negative	Positive	YES	High	Low	Low	High	High	High
J07A1089	Tumor	Female	47	2004-01-29	0	114	2	left	T1	2	YES	3	Positive	Positive	Negative	YES	Low	Low	High	High	Low	Low
J07A1090	Tumor	Female	41	2004-01-30	0	114	2	right	T2	1	NO	2	Negative	Negative	Positive	NO	Low	Low	Low	Low	Low	Low
J07A1091	Tumor	Female	76	2004-02-02	1	113	2	left	T1	0	NO	1	Positive	Positive	Positive	YES	High	Low	Low	Low	Low	Low
J07A1093	Tumor	Female	61	2004-02-24	0	113	2	left	T2	0	NO	2	Positive	Negative	Positive	YES	Low	Low	Low	Low	Low	Low
J07A1095	Tumor	Female	65	2004-03-05	0	112	2	right	T2	0	NO	2	Positive	Negative	Positive	YES	Low	Low	Low	Low	Low	Low
J07A1096	Tumor	Female	60	2004-03-08	0	112	2	right	T2	0	NO	2	Positive	Positive	Negative	NO	Low	Low	Low	Low	Low	Low
J07A1097	Tumor	Female	50	2004-03-15	0	112	2	left	T2	2	YES	3	Negative	Negative	Positive	YES	High	Low	Low	Low	Low	Low
J07A1098	Tumor	Female	42	2004-03-23	0	112	2	left	T2	1	NO	2	Negative	Negative	Negative	NO	High	Low	Low	Low	Low	High
J07A1099	Tumor	Female	40	2004-03-23	0	112	2	right	T2	0	NO	2	Positive	Positive	Positive	NO	Low	Low	High	Low	Low	Low
J07A1100	Tumor	Female	40	2004-03-25	0	112	2	left	T2	0	NO	2	Negative	Positive	Positive	YES	Low	Low	Low	Low	Low	High
J07A1101	Tumor	Female	57	2004-04-05	0	111	2	right	T1	0	NO	1	Positive	Negative	Positive	NO	Low	Low	Low	Low	Low	Low
J07A1102	Tumor	Female	47	2004-04-16	0	111	2	right	T2	0	NO	2	Positive	Positive	Positive	YES	Low	Low	High	Low	Low	High
J07A1103	Tumor	Female	67	2004-04-21	0	111	2	right	T2	1	NO	2	Positive	Negative	Positive	YES	Low	Low	Low	Low	Low	Low
J07A1105	Tumor	Female	59	2004-04-26	0	111	2	right	T2	0	NO	2	Negative	Negative	Positive	YES	Low	Low	Low	High	Low	Low
J07A1106	Tumor	Female	46	2004-04-29	0	111	2	right	T2	2	YES	3	Positive	Positive	Negative	NO	Low	Low	Low	Low	Low	Low
J07A1107	Tumor	Female	34	2004-05-10	0	110	2	left	T2	1	NO	2	Positive	Negative	Positive	YES	Low	Low	Low	Low	Low	Low
J07A1109	Tumor	Female	73	2004-05-18	1	79	2	left	T1	2	YES	3	Positive	Positive	Positive	YES	Low	Low	Low	Low	Low	Low
J07A1110	Tumor	Female	56	2004-05-25	1	80	2	right	T2	2	YES	3	Positive	Negative	Negative	NO	Low	Low	Low	Low	Low	Low
J07A1111	Tumor	Female	59	2004-05-25	0	110	2	left	T1	0	NO	1	Negative	Negative	Negative	NO	High	Low	Low	High	High	High
J07A1113	Tumor	Female	53	2004-05-27	0	110	2	left	T1	0	NO	1	Positive	Negative	Negative	NO	Low	Low	Low	Low	Low	Low
J07A1115	Tumor	Female	72	2004-06-01	1	46	2	left	T1	1	NO	2	Negative	Negative	Negative	NO	Low	Low	High	Low	Low	Low
J07A1118	Tumor	Female	52	2004-06-14	0	109	2	right	T2	1	NO	2	Positive	Positive	Positive	NO	High	Low	High	Low	Low	Low
J07A1120	Tumor	Female	75	2004-06-17	1	59	2	right	T2	1	NO	2	Positive	Positive	Negative	NO	Low	Low	Low	Low	Low	Low
J07A1121	Tumor	Female	33	2004-06-17	0	109	2	left	T2	3	YES	3	Negative	Negative	Negative	NO	Low	Low	Low	Low	Low	Low
J07A1122	Tumor	Female	64	2004-06-24	0	109	2	left	T2	0	NO	2	Negative	Negative	Negative	NO	Low	Low	Low	High	Low	Low
J07A1124	Tumor	Female	43	2004-06-24	0	109	2	right	T2	2	YES	3	Negative	Positive	Negative	NO	Low	Low	Low	Low	Low	Low
J07A1125	Tumor	Female	71	2004-06-28	0	109	2	left	T1	0	NO	1	Negative	Negative	Positive	NO	High	Low	High	Low	High	Low
J07A1126	Tumor	Female	49	2004-07-12	0	108	2	right	T1	1	NO	2	Negative	Positive	Positive	NO	Low	Low	Low	Low	Low	Low
J07A1127	Tumor	Female	83	2004-07-13	0	108	2	left	T2	2	YES	3	Negative	Negative	Positive	NO	Low	Low	Low	High	Low	Low
J07A1128	Tumor	Female	50	2004-07-14	0	108	2	right	T1	0	NO	1	Negative	Negative	Negative	NO	High	Low	Low	Low	Low	Low
J07A1130	Tumor	Female	54	2004-07-28	1	9	2	left	T3	2	YES	3	Positive	Positive	Positive	YES	Low	Low	Low	Low	Low	Low
J07A1131	Tumor	Female	42	2004-07-29	0	108	2	left	T3	0	NO	2	NA	NA	NA	NO	Low	Low	Low	High	Low	Low
J07A1132	Tumor	Female	42	2004-07-30	0	108	2	right	T1	1	NO	2	Positive	Positive	Positive	YES	Low	Low	Low	Low	Low	Low
J07A1133	Tumor	Female	51	2004-08-05	0	107	2	right	T2	0	NO	2	Positive	Positive	Negative	NO	Low	Low	High	Low	Low	Low
J07A0949	Adjacent normal tissue	Female	49	2001-06-15	0	145	NA	left	T1	0	NO	1	NA	NA	NA	NA	Low	Low	Low	Low	Low	Low
J07A0950	Adjacent normal tissue	Female	36	2001-06-18	0	145	NA	left	T1	0	NO	1	NA	NA	NA	NA	Low	Low	Low	Low	Low	Low
J07A0953	Adjacent normal tissue	Female	41	2001-06-26	0	145	NA	right	T1	0	NO	1	NA	NA	NA	NA	Low	Low	Low	High	Low	Low
J07A0982	Adjacent normal tissue	Female	33	2001-12-04	0	139	NA	left	T2	0	NO	2	NA	NA	NA	NA	Low	Low	Low	High	Low	Low
J07A0984	Adjacent normal tissue	Female	48	2001-12-19	0	139	NA	left	T2	0	NO	2	NA	NA	NA	NA	Low	Low	Low	Low	Low	Low
J07A1008	Adjacent normal tissue	Female	57	2002-05-06	0	134	NA	left	T2	2	YES	3	NA	NA	NA	NA	Low	Low	Low	Low	Low	Low
J07A1009	Adjacent normal tissue	Female	47	2002-05-10	0	134	NA	right	T1	0	NO	1	NA	NA	NA	NA	Low	Low	Low	Low	Low	Low
J07A1027	Adjacent normal tissue	Female	47	2002-09-09	0	130	NA	left	T1	0	NO	1	NA	NA	NA	NA	Low	Low	Low	Low	Low	Low
J07A1069	Adjacent normal tissue	Female	45	2003-09-08	0	130	NA	right	T2	0	NO	2	NA	NA	NA	NA	Low	Low	Low	Low	Low	Low
J07A1083	Adjacent normal tissue	Female	40	2003-12-22	0	127	NA	left	T2	0	NO	2	NA	NA	NA	NA	Low	Low	Low	Low	Low	Low
