# Supplementary material for: PFKP is transcriptionally repressed by BRCA1/ZBRK1 and predicts prognosis in breast cancer
Source: PLoS One. 2020 May 29;15(5):e0233750. doi: 10.1371/journal.pone.0233750 (PMC7259711; doi:10.1371/journal.pone.0233750)
Supplement: S2 Table — Induction of 160 breast cancer samples' characteristics information. (XLSX) [file pone.0233750.s002.xlsx]

## Sheet: Table S2
Supplementary Table S2. Different clinicopathological features of 160 breast cancer patients.
Clinicopathological features		Total case (%)
Age	≤51	82(51.2)
	>51	78(48.8)
Grade	I	18(11.3)
	II	136(85.0)
	III	6(3.7)
AJCC_Stage	1	13(8.4)
	2	94(60.6)
	3	48(31.0)
ER_IHC	Positive	102(65.4)
	Negative	54(34.6)
PR_IHC	Positive	79(51.0)
	Negative	76(49.0)
EGFR_C	<6	136(85.0)
	≥6	24(15.0)
EGFR_M	<6	144(90.0)
	≥6	16(10.0)
T_Stage	T1	36(22.8)
	T2	107(67.7)
	T3	15(9.5)
Lymph node metastasis	YES	45(28.8)
	NO	111(71.2)
Location	Right	89(55.6)
	Left	71(44.4)
