# Supplementary material for: PFKP is transcriptionally repressed by BRCA1/ZBRK1 and predicts prognosis in breast cancer
Source: PLoS One. 2020 May 29;15(5):e0233750. doi: 10.1371/journal.pone.0233750 (PMC7259711; doi:10.1371/journal.pone.0233750)
Supplement: S3 Table — PFKP protein level, age, distant lymph node metastasis (LNM), T stage, and histopathological grade were included for multivariate Cox regression survival analysis Among 160 breast cancer patients. (XLSX) [file pone.0233750.s003.xlsx]

## Sheet: Table S3
Supplementary Table S3 Multivariate COX regression analysis for the identification of prognostic factors for overall survival in BC patients
Variable	B	SE	Wald	df	Sig.	Exp(B)	95.0% CI for Exp(B)
							Down	Up
Age	-0.765	0.318	5.802	1	0.016	0.465	0.25	0.867
Grade (1/2+3)	0.232	0.491	0.223	1	0.637	1.261	0.482	3.299
T stage (T1/T2+T3)	0.003	0.385	0	1	0.993	1.003	0.472	2.133
LNM	-0.836	0.317	6.959	1	0.008	0.434	0.233	0.807
PFKP level	1.009	0.306	10.865	1	0.001	2.742	1.505	4.994
