# Supplementary material for: PFKP is transcriptionally repressed by BRCA1/ZBRK1 and predicts prognosis in breast cancer
Source: PLoS One. 2020 May 29;15(5):e0233750. doi: 10.1371/journal.pone.0233750 (PMC7259711; doi:10.1371/journal.pone.0233750)
Supplement: S4 Table — The correlation between PFKP expression level and drug activity by CellMiner. (XLSX) [file pone.0233750.s004.xlsx]

## Sheet: Table S4
Supplementary Table S4 Correlations between the PFKP mRNA level and drug activitiesa
			Drug activities b
Correlations d	P-value	NSC number e	Name	Mechanism c	FDA statusf
0.455	0.000296	618487	Staurosporine	PK:PRKCA	Clinical trial
0.384	0.002428	656576	Midostaurin	PK:PRKCA,STK	Clinical trial
0.335	0.009416	759877	Dasatinib	BCR-ABL|PK:YK,PDGFR,KIT	FDA approved
-0.336	0.008722	677083	okadaic acid	Pase	Clinical trial
-0.343	0.007791	755892	Hydrastinine HCl	NonCan:Antihemorrhagic	Clinical trial
-0.353	0.006156	105024	Mithramycin	Db|Rs	FDA approved
-0.351	0.00596	255109	geldanamycin analog	HSP90	Clinical trial
-0.398	0.005578	141633	Homoharringtonine	Apo|Ang|Pi	FDA approved
-0.371	0.004901	757384	Vinblastine	Tu|Tu-frag	FDA approved
-0.366	0.004412	629749	Lapachone	-	Clinical trial
-0.375	0.003417	180973	Tamoxifen	Ho|SERM	FDA approved
-0.373	0.003321	125973	Paclitaxel	Tu|Tu-stab	FDA approved
-0.378	0.002906	707389	Eribulin mesilate	Tu	FDA approved
-0.404	0.001832	608210	Vinorelbine	Tu|Tu-frag	FDA approved
-0.403	0.00142	3053	Actinomycin D	Db	FDA approved
-0.415	0.001071	759178	Pipamperone	NonCan:Psy	FDA approved
-0.423	0.000835	757363	Tyrothricin	NonCan:Ant	FDA approved
-0.484	0.000119	90636	Vinblastine	Tu|Tu-frag	FDA approved
Footnotes
a Correlations between the selected input pattern and several parameters
Pearson's correlations between the selected input and several parameters. Significant correlations are identified at r > 0.334 or < -0.334
based on a minimum of 35 informative cell lines (for both forms of information) yeilding p < 0.05 in the absense of multiple comparisons
correction. Significant positive and negative correlations based on this criteria are presented in bold red and blue, respectively.
b Drug activities
The drug activity levels used are from the Developemental Therapeutics Program (DTP) at http://dtp.cancer.gov/index.html.
The assay is for 50% growth inhibitory concentrations (GI50s) as measured using a 48-hour sulphorhadamine B assay (Rubinstein et al, Journal of the NCI, 1990).
The drug activity pattern is taken from the CellMiner output,from the "NCI-60 Analysis Tools" \ "Cell Line signature" \ "Drug activity z scores".
A positive correlation indicates that as the input values go up, the drug activity goes up.
For the more complete details for this parameter, see the footnotes provided with the "Drug activity z scores".
c Mechanism
Drug mechanism of action definition in the attached file "MOA_Explained.txt" in the documentation folder.
dCorrelations
A positive correlation indicates that as the parameter level increases, the specified parameter increases.
That is the drug becomes more active, the genetic variants are present more often, the gene transcript, microRNA
transcript, or protein levels levels are increased, and the phenotypic parameters increase.
e NSC
Cancer Chemotherapy National Service Center (NSC) number. The complete list of drug / compound NSC's, names, mechanism of action, and clinical status is downloadable from the NCI-60
Analysis Tools page (http://discover.nci.nih.gov/cellminer/), Step 1, footnote 1.
FDA statusf
Here just show the FDA approved and under clinical trial drugs
